# Supplementary material for: Disease-associated KBTBD4 mutations in medulloblastoma elicit neomorphic ubiquitylation activity to promote CoREST degradation
Source: Cell Death Differ. 2022 Apr 4;29(10):1955–69. doi: 10.1038/s41418-022-00983-4 (PMC9525703; doi:10.1038/s41418-022-00983-4)
Supplement: Supplementary file 4 — Supplementary Table S1 [file 41418_2022_983_MOESM4_ESM.xlsx]

## Sheet: Sheet1
CoREST1 target genes upregulated by KBTBD4 R313PRR expression		CoREST1 target genes upregulated by KBTBD4 P311PP expression
130 genes		77 genes
AASS		ADCY5
ABCD2		ALDH1A2
ADAMTS12		BAG3
ADCY5		CAMK4
ALCAM		CLU
ALDH1A2		CLVS2
ARAP2		COL12A1
ARHGAP18		COL6A2
ARID5B		COLEC12
ARSI		CPNE5
ASXL3		CRABP1
CAMK2N1		CRTAC1
CAMK4		CSF2RA
CAPN6		CSRP2
CDC42EP5		CTSO
CDYL2		DAB2
CLU		DDIT4L
CLVS2		DNAJC22
CNTN4		EHD2
COL4A6		ELK3
COL6A2		ELOVL2
COLEC12		FAM102B
CRABP1		FIGNL2
CRTAC1		FSIP1
CSF2RA		FSTL1
CSRP2		GNB4
CTSL		GPC3
DAB2		GRIN2D
DDIT4L		HEPH
DNAJC22		HMCN1
DOC2B		ID3
DSE		IGSF1
DTX4		KHDRBS2
DUSP9		LANCL3
EHD2		LGALS1
ELFN1		LRFN2
ELK3		MFAP5
ELOVL2		MMP14
EMILIN3		MMP17
EPHA10		MRC2
FAH		NQO1
FAM102B		NXPH3
FGD6		PARP12
FIGNL2		PCDH7
FLRT1		PCOLCE2
FRAS1		PDE5A
FSIP1		PERP
FSTL1		PHLDB2
FZD7		PID1
GABRE		PLA2G4A
GLI3		PPM1H
GNB4		PRKCB
GPC3		PROS1
GRID1		PTPN3
GRIN2D		QPRT
HEPH		RASL11B
HMCN1		RBP1
HNMT		SCN1A
IGSF1		SCN3A
ITGA2		SCN9A
ITGAV		SELENBP1
JPH1		SLC16A2
KCNJ10		SLC2A12
KCNK2		SLITRK5
KHDRBS2		STAC2
KLHL14		STON2
LGALS1		STX3
LONRF3		STXBP6
LPL		SUSD5
LRFN2		SYT16
LRRC55		TEX15
LRRC7		TGM2
MAST4		TMEM45A
MFAP5		TRPC3
MMP17		TUBB6
MMP2		TXLNB
NPTX1		UBE2E2
NXPH3
PCDH7
PDE5A
PDGFRA
PDLIM1
PERP
PGM5
PHLDB2
PID1
PLA2G4A
PLEKHA1
PLEKHF1
PLSCR4
PPM1H
PRKCB
PRKCD
PROS1
PTPN3
RASGRP2
RASL11B
RASSF3
RBM46
RBP1
RGS9
RPH3AL
RUNX3
SCN1A
SCN3A
SCN9A
SERPINE2
SH3BGRL2
SLC16A2
SLC39A8
SLITRK1
SNX7
SRXN1
STAC2
STAU2
STON2
SUSD5
SYT16
TAGLN2
TEX15
TGM2
THSD7A
TMEM159
TMEM45A
TPMT
TRANK1
TRIM6
TTC39B
VIPR1
WDR86
