# Supplementary material for: Disease-associated KBTBD4 mutations in medulloblastoma elicit neomorphic ubiquitylation activity to promote CoREST degradation
Source: Cell Death Differ. 2022 Apr 4;29(10):1955–69. doi: 10.1038/s41418-022-00983-4 (PMC9525703; doi:10.1038/s41418-022-00983-4)
Supplement: Supplementary file 5 — Supplementary Table S2 [file 41418_2022_983_MOESM5_ESM.xlsx]

## Sheet: Sheet1
ES-like signature genes upregulated by KBTBD4 R313PRR expression		ES-like signature genes upregulated by KBTBD4 P311PP expression
297 genes		75 genes
AASS		ABLIM1
ABHD11		ALPL
ABHD2		AMIGO2
ABLIM1		ANXA1
ACSL4		APLP2
ACTC1		ARRDC3
ACTR1A		CA2
ADAM23		CACHD1
ADD2		CACNA1A
ADD3		CITED2
ALCAM		CNN3
ALPL		COL12A1
AMIGO2		COTL1
ANKMY2		CXADR
ANKRD1		DHRS3
ANXA1		DPYSL2
AP3B1		EHD4
APLP2		ENPP2
APP		FBLN1
ARF4		FEZ1
ARID5B		FGFR1
ARIH1		FZD2
ARRDC3		GAS2L1
ASAH1		GNPTAB
AUTS2		GPC3
BAMBI		HEPH
BLCAP		HMOX1
BMP7		IGFBP2
BMPR1A		IRX2
BTG1		KDR
C1orf21		KLHL5
CA2		LINGO1
CABLES1		LOXL2
CACHD1		MAGED2
CACNA1A		MICA
CACNA2D1		MICB
CALB1		MMP9
CALD1		MPDZ
CALM2		MTSS1
CAMKV		NAP1L2
CAPZA2		NEFL
CASP9		NFE2L3
CCND1		OAZ2
CD24		OLFML3
CDC14B		PAK1
CDH1		PCSK5
CDH2		PDCL
CDK6		PERP
CDS2		PGM2L1
CDYL		PNMA1
CITED2		PTPN3
CLDN6		RAB15
CLIC4		RASL11B
CNN3		RBP1
CNTNAP2		RBPMS
CNTNAP3		ROR1
COBL		RPP25
COCH		RTN2
COL12A1		SDC4
COL4A6		SFRP1
COL7A1		SGK3
COMMD3		SLC44A1
COTL1		SPARC
CRABP1		STC1
CRIM1		SULF1
CRMP1		TJP3
CRYZ		TMEM59
CXADR		TMSB10
CYB5R2		TNC
CYP1B1		UGT8
CYP2S1		UNC5D
DBNDD1		VASP
DCLK1		WDTC1
DCX		ZNF335
DHRS3		ZNF521
DKK1
DLG3		UBE2E2
DMKN
DPYSL2
DUSP6
EHD4
ELAVL2
ELL2
ENPP2
EPB41L4B
ETHE1
ETV4
EXOC5
FAM131B
FBLN1
FEZ1
FGFR1
FGFR2
FOXD3
FOXN3
FOXO1
FZD1
FZD3
FZD5
FZD7
FZD8
GABRB3
GAD1
GADD45G
GAL
GAS1
GAS2L1
GDAP1
GNAI1
GNG10
GNPTAB
GPC3
GPM6B
GRHL2
GRID2
GSK3B
GSPT2
HCFC1R1
HEPH
HOMER1
HSPA5
ICMT
ID1
ID2
IFI16
IGFBP2
IGFBP3
IL1RAPL1
IRX2
ISOC2
ITPR3
JARID2
KCNMB4
KCNS3
KDR
KIF5C
KLF5
KLHL4
KLHL5
KLHL7
L1TD1
LAMA4
LCMT2
LGR4
LHPP
LRIG1
LRP2
LRP8
LRRN1
LSR
LYPD1
MAGED2
MAL2
MAN2A1
MAST1
MBOAT2
MCC
MEF2A
METTL7A
MFGE8
MICA
MICB
MMP2
MMP9
MPDZ
MRPL27
MTSS1
MYEF2
NAALAD2
NADSYN1
NAP1L2
NEBL
NEFL
NFE2L3
NFYB
NLGN4X
NME7
OBSL1
OLFM1
OLFML3
P4HA1
PAK1
PARD3
PARP8
PCDH1
PCSK5
PDCL
PEA15
PERP
PGM2L1
PICALM
PIK3R3
PIPOX
PKIB
PKIG
PLCB3
PLEKHA3
PLEKHG3
PODXL
POU4F1
PPFIBP1
PPM1B
PPP1R16B
PPP1R2
PPP2R2B
PPP2R3A
PRCP
PRDX1
PRKX
PSEN2
PTPN1
PTPN3
PTPRZ1
RAB15
RAB38
RAB3B
RAB4B
RAD54B
RASGRF2
RASL11B
RBP1
RBPMS
RNF24
ROBO1
ROR1
RPP25
RRAS2
RTN2
SASH1
SAV1
SCG3
SDC4
SEC22B
SEMA6A
SFRP1
SFRP2
SGK3
SH3GL3
SIN3B
SLC38A2
SLC39A1
SLC40A1
SLC44A1
SLC6A8
SLC7A3
SMS
SNRPN
SORBS1
SORL1
SOX17
SPARC
SPIRE2
SPRY4
STC1
STMN2
STXBP2
SULF1
SYNGR3
TAL1
TCF4
TEAD2
THAP8
TIMP4
TJP3
TLCD1
TLE1
TMEFF1
TMEM135
TMEM59
TMSB10
TNC
TNFAIP2
TNFRSF12A
TNNT1
TRIM22
TXNRD1
UBC
UBE2W
UGP2
UGT8
UNC5D
VASP
VAT1
VCAN
VLDLR
VSNL1
WDTC1
WSCD1
ZEB2
ZHX2
ZNF185
ZNF217
ZNF335
ZNF516
ZNF521
ZNF677
ZSCAN2
